# Supplementary material for: Two-Dimensional Perovskite Crystals Formed by Atomic Layer Deposition of CaTiO3 on γ-Al2O3
Source: Nanomaterials (Basel). 2021 Aug 27;11(9):2207. doi: 10.3390/nano11092207 (PMC8469333; doi:10.3390/nano11092207)
Supplement: Supplementary file 1 [file nanomaterials-11-02207-s001.zip]

Archive with 1 entries (1 files):
- nanomaterials-1348056-supplementary.pdf
